# Supplementary material for: Pig as a reservoir of CRISPR type TST4 Salmonella enterica serovar Typhimurium monophasic variant during 2009–2017 in China
Source: Emerg Microbes Infect. 2019 Dec 20;9(1):1–4. doi: 10.1080/22221751.2019.1699450 (PMC6968585; doi:10.1080/22221751.2019.1699450)
Supplement: Supplemental Material [file TEMI_A_1699450_SM5598.xlsx]

## Sheet: Sheet1
Strains	Collection time	Province/Municipality	City	host	MLSTa	Serotype	CRISPR type	STM1	STM2	STM3	STM25	STM26	STM27	STM4	STM5	STM6	STM7A/7B	STM8	STM9	STM10	STM11	STM14	STM15	STM16	STM17	STM18	STM19	STM20	STM21	STM22	STM22*	STM24	STM12	STM28	STM28*	STM13	STM29	STM30	STM31	STM18var2	STMB0	STMB32	STMB32*	STMB1	STMB2	STMB3	STMB3*	STMB4	STMB4*
Qu16002	201608	Jiangsu	Yangzhou	Human	unknown	Typhimurium	TST18	1	1	1	0	0	0	1	1	1	1	1	1	1	0	1	1	1	1	0	1	1	1	1	0	1	0	0	0	1	0	0	0	1	1	1	1	1	1	1	0	1	0
Qu16001	201608	Jiangsu	Yangzhou	Human	unknown	Typhimurium	TST28	1	1	1	1	1	1	1	1	1	1	1	1	1	1	1	1	1	0	0	1	1	0	0	0	1	1	1	0	1	0	0	0	0	1	1	0	1	1	1	0	1	0
Qp17116	201711	Hunan	Huaihua	pig	ST34	I 4,[5],12:i:-	TST4	1	1	1	1	1	1	1	1	1	1	1	1	1	1	1	1	1	1	0	1	1	1	1	0	1	1	1	0	1	1	1	1	1	1	1	0	1	1	1	0	1	0
Qp17115	201711	Hunan	Huaihua	pig	ST34	I 4,[5],12:i:-	TST4	1	1	1	1	1	1	1	1	1	1	1	1	1	1	1	1	1	1	0	1	1	1	1	0	1	1	1	0	1	1	1	1	1	1	1	0	1	1	1	0	1	0
Qp17114	201711	Hunan	Huaihua	pig	ST34	I 4,[5],12:i:-	TST4	1	1	1	1	1	1	1	1	1	1	1	1	1	1	1	1	1	1	0	1	1	1	1	0	1	1	1	0	1	1	1	1	1	1	1	0	1	1	1	0	1	0
Qp17113	201711	Hunan	Huaihua	pig	ST34	I 4,[5],12:i:-	TST4	1	1	1	1	1	1	1	1	1	1	1	1	1	1	1	1	1	1	0	1	1	1	1	0	1	1	1	0	1	1	1	1	1	1	1	0	1	1	1	0	1	0
Qp17112	201711	Hunan	Huaihua	pig	ST34	I 4,[5],12:i:-	TST4	1	1	1	1	1	1	1	1	1	1	1	1	1	1	1	1	1	1	0	1	1	1	1	0	1	1	1	0	1	1	1	1	1	1	1	0	1	1	1	0	1	0
Qp17111	201711	Hunan	Huaihua	pig	ST34	I 4,[5],12:i:-	TST4	1	1	1	1	1	1	1	1	1	1	1	1	1	1	1	1	1	1	0	1	1	1	1	0	1	1	1	0	1	1	1	1	1	1	1	0	1	1	1	0	1	0
Qp17110	201711	Hunan	Huaihua	pig	ST34	I 4,[5],12:i:-	TST4	1	1	1	1	1	1	1	1	1	1	1	1	1	1	1	1	1	1	0	1	1	1	1	0	1	1	1	0	1	1	1	1	1	1	1	0	1	1	1	0	1	0
Qp17109	201711	Hunan	Huaihua	pig	ST34	I 4,[5],12:i:-	TST4	1	1	1	1	1	1	1	1	1	1	1	1	1	1	1	1	1	1	0	1	1	1	1	0	1	1	1	0	1	1	1	1	1	1	1	0	1	1	1	0	1	0
Qp17108	201711	Hunan	Huaihua	pig	ST34	I 4,[5],12:i:-	TST4	1	1	1	1	1	1	1	1	1	1	1	1	1	1	1	1	1	1	0	1	1	1	1	0	1	1	1	0	1	1	1	1	1	1	1	0	1	1	1	0	1	0
Qp17107	201711	Hunan	Huaihua	pig	ST34	I 4,[5],12:i:-	TST4	1	1	1	1	1	1	1	1	1	1	1	1	1	1	1	1	1	1	0	1	1	1	1	0	1	1	1	0	1	1	1	1	1	1	1	0	1	1	1	0	1	0
Qp17106	201706	Shanghai	Shanghai	pig	ST34	I 4,[5],12:i:-	TST11	0	0	0	0	0	0	0	0	0	0	0	0	0	0	1	1	1	1	0	1	1	1	1	0	1	0	1	0	1	1	1	1	1	1	1	0	1	1	1	0	1	0
Qp17105	201706	Shanghai	Shanghai	pig	ST34	I 4,[5],12:i:-	TST5	1	1	1	1	1	1	1	1	1	1	1	1	1	1	1	1	1	1	0	1	1	1	1	0	1	1	1	1	1	1	1	1	1	1	1	0	1	1	1	0	1	0
Qp17104	201705	Shanghai	Shanghai	pig	ST34	I 4,[5],12:i:-	TST4	1	1	1	1	1	1	1	1	1	1	1	1	1	1	1	1	1	1	0	1	1	1	1	0	1	1	1	0	1	1	1	1	1	1	1	0	1	1	1	0	1	0
Qp17103	201703	Shanghai	Shanghai	pig	ST34	I 4,[5],12:i:-	TST4	1	1	1	1	1	1	1	1	1	1	1	1	1	1	1	1	1	1	0	1	1	1	1	0	1	1	1	0	1	1	1	1	1	1	1	0	1	1	1	0	1	0
Qp17102	201703	Shanghai	Shanghai	pig	ST34	I 4,[5],12:i:-	TST10	1	1	1	1	1	1	1	1	0	0	0	0	0	0	0	0	0	0	0	0	0	1	1	0	1	0	0	0	0	1	1	1	0	1	1	0	1	1	1	0	1	0
Qp17101	201703	Shanghai	Shanghai	pig	ST34	I 4,[5],12:i:-	TST5	1	1	1	1	1	1	1	1	1	1	1	1	1	1	1	1	1	1	0	1	1	1	1	0	1	1	1	1	1	1	1	1	1	1	1	0	1	1	1	0	1	0
Qp17093	201702	Jiangsu	Xuzhou	pig	ST34	I 4,[5],12:i:-	TST4	1	1	1	1	1	1	1	1	1	1	1	1	1	1	1	1	1	1	0	1	1	1	1	0	1	1	1	0	1	1	1	1	1	1	1	0	1	1	1	0	1	0
Qp17092	201702	Jiangsu	Xuzhou	pig	ST34	I 4,[5],12:i:-	TST4	1	1	1	1	1	1	1	1	1	1	1	1	1	1	1	1	1	1	0	1	1	1	1	0	1	1	1	0	1	1	1	1	1	1	1	0	1	1	1	0	1	0
Qp17091	201702	Jiangsu	Xuzhou	pig	ST34	Typhimurium	TST5	1	1	1	1	1	1	1	1	1	1	1	1	1	1	1	1	1	1	0	1	1	1	1	0	1	1	1	1	1	1	1	1	1	1	1	0	1	1	1	0	1	0
Qp16100	201612	Jiangsu	Huaian	pig	ST34	I 4,[5],12:i:-	TST4	1	1	1	1	1	1	1	1	1	1	1	1	1	1	1	1	1	1	0	1	1	1	1	0	1	1	1	0	1	1	1	1	1	1	1	0	1	1	1	0	1	0
Qp16099	201612	Jiangsu	Huaian	pig	ST34	Typhimurium	TST4	1	1	1	1	1	1	1	1	1	1	1	1	1	1	1	1	1	1	0	1	1	1	1	0	1	1	1	0	1	1	1	1	1	1	1	0	1	1	1	0	1	0
Qp16098	201610	Jiangsu	Huaian	pig	ST34	Typhimurium	TST4	1	1	1	1	1	1	1	1	1	1	1	1	1	1	1	1	1	1	0	1	1	1	1	0	1	1	1	0	1	1	1	1	1	1	1	0	1	1	1	0	1	0
Qp16097	201610	Jiangsu	Huaian	pig	ST34	I 4,[5],12:i:-	TST4	1	1	1	1	1	1	1	1	1	1	1	1	1	1	1	1	1	1	0	1	1	1	1	0	1	1	1	0	1	1	1	1	1	1	1	0	1	1	1	0	1	0
Qp16096	201610	Jiangsu	Huaian	pig	ST34	I 4,[5],12:i:-	TST4	1	1	1	1	1	1	1	1	1	1	1	1	1	1	1	1	1	1	0	1	1	1	1	0	1	1	1	0	1	1	1	1	1	1	1	0	1	1	1	0	1	0
Qp16095	201610	Jiangsu	Huaian	pig	ST34	I 4,[5],12:i:-	TST4	1	1	1	1	1	1	1	1	1	1	1	1	1	1	1	1	1	1	0	1	1	1	1	0	1	1	1	0	1	1	1	1	1	1	1	0	1	1	1	0	1	0
Qp16094	201610	Jiangsu	Huaian	pig	ST34	I 4,[5],12:i:-	TST4	1	1	1	1	1	1	1	1	1	1	1	1	1	1	1	1	1	1	0	1	1	1	1	0	1	1	1	0	1	1	1	1	1	1	1	0	1	1	1	0	1	0
Qp16090	201612	Shanghai	Shanghai	pig	ST34	I 4,[5],12:i:-	TST4	1	1	1	1	1	1	1	1	1	1	1	1	1	1	1	1	1	1	0	1	1	1	1	0	1	1	1	0	1	1	1	1	1	1	1	0	1	1	1	0	1	0
Qp16089	201612	Shanghai	Shanghai	pig	ST34	I 4,[5],12:i:-	TST10	1	1	1	1	1	1	1	1	0	0	0	0	0	0	0	0	0	0	0	0	0	1	1	0	1	0	0	0	0	1	1	1	0	1	1	0	1	1	1	0	1	0
Qp16088	201612	Shanghai	Shanghai	pig	ST34	I 4,[5],12:i:-	TST12	0	0	0	0	0	0	0	0	0	0	0	0	0	0	1	1	1	1	0	1	1	1	1	0	1	0	1	1	1	1	1	1	1	1	1	0	1	1	1	0	1	0
Qp16087	201612	Shanghai	Shanghai	pig	ST34	I 4,[5],12:i:-	TST4	1	1	1	1	1	1	1	1	1	1	1	1	1	1	1	1	1	1	0	1	1	1	1	0	1	1	1	0	1	1	1	1	1	1	1	0	1	1	1	0	1	0
Qp16086	201611	Shanghai	Shanghai	pig	ST34	I 4,[5],12:i:-	TST4	1	1	1	1	1	1	1	1	1	1	1	1	1	1	1	1	1	1	0	1	1	1	1	0	1	1	1	0	1	1	1	1	1	1	1	0	1	1	1	0	1	0
Qp16085	201611	Shanghai	Shanghai	pig	ST34	I 4,[5],12:i:-	TST5	1	1	1	1	1	1	1	1	1	1	1	1	1	1	1	1	1	1	0	1	1	1	1	0	1	1	1	1	1	1	1	1	1	1	1	0	1	1	1	0	1	0
Qp16084	201608	Jiangsu	Huaian	pig	ST34	I 4,[5],12:i:-	TST4	1	1	1	1	1	1	1	1	1	1	1	1	1	1	1	1	1	1	0	1	1	1	1	0	1	1	1	0	1	1	1	1	1	1	1	0	1	1	1	0	1	0
Qp16083	201608	Jiangsu	Huaian	pig	ST34	Typhimurium	TST4	1	1	1	1	1	1	1	1	1	1	1	1	1	1	1	1	1	1	0	1	1	1	1	0	1	1	1	0	1	1	1	1	1	1	1	0	1	1	1	0	1	0
Qp16082	201607	Shanghai	Shanghai	pig	ST34	I 4,[5],12:i:-	TST4	1	1	1	1	1	1	1	1	1	1	1	1	1	1	1	1	1	1	0	1	1	1	1	0	1	1	1	0	1	1	1	1	1	1	1	0	1	1	1	0	1	0
Qp16081	201607	Shanghai	Shanghai	pig	ST34	I 4,[5],12:i:-	TST4	1	1	1	1	1	1	1	1	1	1	1	1	1	1	1	1	1	1	0	1	1	1	1	0	1	1	1	0	1	1	1	1	1	1	1	0	1	1	1	0	1	0
Qp16080	2016	Jiangsu	Yangzhou	pig	ST19	Typhimurium	TST25	1	1	1	0	0	0	1	1	1	1	0	0	0	0	1	1	1	1	0	1	1	1	1	0	0	0	0	0	0	0	0	0	1	1	1	0	1	1	1	0	1	0
Qp16079	201607	Jiangsu	Huaian	pig	ST34	I 4,[5],12:i:-	TST4	1	1	1	1	1	1	1	1	1	1	1	1	1	1	1	1	1	1	0	1	1	1	1	0	1	1	1	0	1	1	1	1	1	1	1	0	1	1	1	0	1	0
Qp16078	201607	Jiangsu	Huaian	pig	ST34	Typhimurium	TST4	1	1	1	1	1	1	1	1	1	1	1	1	1	1	1	1	1	1	0	1	1	1	1	0	1	1	1	0	1	1	1	1	1	1	1	0	1	1	1	0	1	0
Qp16074	201606	Jiangsu	Huaian	pig	ST34	Typhimurium	TST4	1	1	1	1	1	1	1	1	1	1	1	1	1	1	1	1	1	1	0	1	1	1	1	0	1	1	1	0	1	1	1	1	1	1	1	0	1	1	1	0	1	0
Qp16073	201603	Jiangsu	Huaian	pig	ST34	I 4,[5],12:i:-	TST4	1	1	1	1	1	1	1	1	1	1	1	1	1	1	1	1	1	1	0	1	1	1	1	0	1	1	1	0	1	1	1	1	1	1	1	0	1	1	1	0	1	0
Qp16063	201610	Jiangsu	Huaian	pig	ST34	I 4,[5],12:i:-	TST4	1	1	1	1	1	1	1	1	1	1	1	1	1	1	1	1	1	1	0	1	1	1	1	0	1	1	1	0	1	1	1	1	1	1	1	0	1	1	1	0	1	0
Qp16062	201608	Jiangsu	Huaian	pig	ST34	I 4,[5],12:i:-	TST4	1	1	1	1	1	1	1	1	1	1	1	1	1	1	1	1	1	1	0	1	1	1	1	0	1	1	1	0	1	1	1	1	1	1	1	0	1	1	1	0	1	0
Qp16061	201608	Jiangsu	Huaian	pig	ST34	I 4,[5],12:i:-	TST4	1	1	1	1	1	1	1	1	1	1	1	1	1	1	1	1	1	1	0	1	1	1	1	0	1	1	1	0	1	1	1	1	1	1	1	0	1	1	1	0	1	0
Qp16060	201608	Jiangsu	Huaian	pig	ST34	I 4,[5],12:i:-	TST4	1	1	1	1	1	1	1	1	1	1	1	1	1	1	1	1	1	1	0	1	1	1	1	0	1	1	1	0	1	1	1	1	1	1	1	0	1	1	1	0	1	0
Qp16059	201608	Jiangsu	Huaian	pig	ST34	I 4,[5],12:i:-	TST4	1	1	1	1	1	1	1	1	1	1	1	1	1	1	1	1	1	1	0	1	1	1	1	0	1	1	1	0	1	1	1	1	1	1	1	0	1	1	1	0	1	0
Qp16058	201607	Shanghai	Shanghai	pig	ST34	I 4,[5],12:i:-	TST4	1	1	1	1	1	1	1	1	1	1	1	1	1	1	1	1	1	1	0	1	1	1	1	0	1	1	1	0	1	1	1	1	1	1	1	0	1	1	1	0	1	0
Qp16055	2016	Jiangsu	Yangzhou	pig	ST19	Typhimurium	TST24	1	1	1	0	0	0	1	1	1	1	0	0	0	0	1	1	1	1	0	1	1	1	1	0	1	0	0	0	0	0	0	0	1	1	1	0	1	1	1	0	1	0
Qp16054	2016	Jiangsu	Yangzhou	pig	ST34	I 4,[5],12:i:-	TST4	1	1	1	1	1	1	1	1	1	1	1	1	1	1	1	1	1	1	0	1	1	1	1	0	1	1	1	0	1	1	1	1	1	1	1	0	1	1	1	0	1	0
Qp16053	201607	Jiangsu	Huaian	pig	ST34	I 4,[5],12:i:-	TST4	1	1	1	1	1	1	1	1	1	1	1	1	1	1	1	1	1	1	0	1	1	1	1	0	1	1	1	0	1	1	1	1	1	1	1	0	1	1	1	0	1	0
Qp16049	201606	Jiangsu	Huaian	pig	ST34	I 4,[5],12:i:-	TST4	1	1	1	1	1	1	1	1	1	1	1	1	1	1	1	1	1	1	0	1	1	1	1	0	1	1	1	0	1	1	1	1	1	1	1	0	1	1	1	0	1	0
Qp16048	201606	Jiangsu	Huaian	pig	ST34	Typhimurium	TST4	1	1	1	1	1	1	1	1	1	1	1	1	1	1	1	1	1	1	0	1	1	1	1	0	1	1	1	0	1	1	1	1	1	1	1	0	1	1	1	0	1	0
Qp16047	201606	Jiangsu	Huaian	pig	ST34	Typhimurium	TST4	1	1	1	1	1	1	1	1	1	1	1	1	1	1	1	1	1	1	0	1	1	1	1	0	1	1	1	0	1	1	1	1	1	1	1	0	1	1	1	0	1	0
Qp16046	201605	Jiangsu	Yangzhou	pig	ST34	I 4,[5],12:i:-	TST4	1	1	1	1	1	1	1	1	1	1	1	1	1	1	1	1	1	1	0	1	1	1	1	0	1	1	1	0	1	1	1	1	1	1	1	0	1	1	1	0	1	0
Qp16045	201603	Jiangsu	Yangzhou	pig	ST34	I 4,[5],12:i:-	TST4	1	1	1	1	1	1	1	1	1	1	1	1	1	1	1	1	1	1	0	1	1	1	1	0	1	1	1	0	1	1	1	1	1	1	1	0	1	1	1	0	1	0
Qp16042	201604	Jiangsu	Huaian	pig	ST19	Typhimurium	TST15	1	1	1	1	1	1	1	1	1	1	1	1	1	1	1	1	1	1	0	1	1	1	1	0	1	1	1	0	1	0	1	1	1	1	1	0	1	1	1	0	1	0
Qp16041	201604	Jiangsu	Huaian	pig	ST34	I 4,[5],12:i:-	TST5	1	1	1	1	1	1	1	1	1	1	1	1	1	1	1	1	1	1	0	1	1	1	1	0	1	1	1	1	1	1	1	1	1	1	1	0	1	1	1	0	1	0
Qp16040	201603	Jiangsu	Huaian	pig	ST34	I 4,[5],12:i:-	TST4	1	1	1	1	1	1	1	1	1	1	1	1	1	1	1	1	1	1	0	1	1	1	1	0	1	1	1	0	1	1	1	1	1	1	1	0	1	1	1	0	1	0
Qp16039	201603	Jiangsu	Huaian	pig	ST34	I 4,[5],12:i:-	TST5	1	1	1	1	1	1	1	1	1	1	1	1	1	1	1	1	1	1	0	1	1	1	1	0	1	1	1	1	1	1	1	1	1	1	1	0	1	1	1	0	1	0
Qp16001	201608	Jiangsu	Xuzhou	pig	ST34	I 4,[5],12:i:-	TST3	1	1	1	1	1	1	1	1	1	1	1	1	1	1	0	0	0	0	0	0	0	0	0	0	0	0	0	0	0	0	0	0	0	1	1	0	1	1	1	0	1	0
Qp15065	201507	Jiangsu	Jiangdu	pig	ST34	I 4,[5],12:i:-	TST4	1	1	1	1	1	1	1	1	1	1	1	1	1	1	1	1	1	1	0	1	1	1	1	0	1	1	1	0	1	1	1	1	1	1	1	0	1	1	1	0	1	0
Qp15064	201504	Jiangsu	Jiangdu	pig	ST34	I 4,[5],12:i:-	TST4	1	1	1	1	1	1	1	1	1	1	1	1	1	1	1	1	1	1	0	1	1	1	1	0	1	1	1	0	1	1	1	1	1	1	1	0	1	1	1	0	1	0
Qp15057	2015	Jiangsu	Yangzhou	pig	ST34	I 4,[5],12:i:-	TST2	1	1	1	1	1	1	1	1	1	1	1	1	1	1	1	1	1	1	0	0	0	0	0	0	0	1	1	0	1	0	0	0	1	1	1	0	1	1	1	0	1	0
Qp15056	2015	Jiangsu	Yangzhou	pig	ST34	I 4,[5],12:i:-	TST6	1	1	1	1	1	1	1	1	1	1	1	1	1	1	1	1	1	1	0	1	1	1	1	0	1	1	1	0	1	1	1	1	1	1	1	0	0	1	1	0	1	0
Qp15044	201512	Jiangsu	Yangzhou	pig	ST34	I 4,[5],12:i:-	TST4	1	1	1	1	1	1	1	1	1	1	1	1	1	1	1	1	1	1	0	1	1	1	1	0	1	1	1	0	1	1	1	1	1	1	1	0	1	1	1	0	1	0
Qp15043	201512	Jiangsu	Yangzhou	pig	ST34	I 4,[5],12:i:-	TST4	1	1	1	1	1	1	1	1	1	1	1	1	1	1	1	1	1	1	0	1	1	1	1	0	1	1	1	0	1	1	1	1	1	1	1	0	1	1	1	0	1	0
Qp15019	201512	Jiangsu	Dongtai	pig	ST34	I 4,[5],12:i:-	TST4	1	1	1	1	1	1	1	1	1	1	1	1	1	1	1	1	1	1	0	1	1	1	1	0	1	1	1	0	1	1	1	1	1	1	1	0	1	1	1	0	1	0
Qp15018	201510	Jiangsu	Dongtai	pig	ST19	Typhimurium	TST24	1	1	1	0	0	0	1	1	1	1	0	0	0	0	1	1	1	1	0	1	1	1	1	0	1	0	0	0	0	0	0	0	1	1	1	0	1	1	1	0	1	0
Qp15017	201505	Jiangsu	Shuyang	pig	ST34	I 4,[5],12:i:-	TST4	1	1	1	1	1	1	1	1	1	1	1	1	1	1	1	1	1	1	0	1	1	1	1	0	1	1	1	0	1	1	1	1	1	1	1	0	1	1	1	0	1	0
Qp15016	201505	Jiangsu	Shuyang	pig	ST34	I 4,[5],12:i:-	TST4	1	1	1	1	1	1	1	1	1	1	1	1	1	1	1	1	1	1	0	1	1	1	1	0	1	1	1	0	1	1	1	1	1	1	1	0	1	1	1	0	1	0
Qp15015	201505	Jiangsu	Shuyang	pig	ST34	I 4,[5],12:i:-	TST4	1	1	1	1	1	1	1	1	1	1	1	1	1	1	1	1	1	1	0	1	1	1	1	0	1	1	1	0	1	1	1	1	1	1	1	0	1	1	1	0	1	0
Qp15014	201503	Jiangsu	Xuzhou	pig	ST19	Typhimurium	TST15	1	1	1	1	1	1	1	1	1	1	1	1	1	1	1	1	1	1	0	1	1	1	1	0	1	1	1	0	1	0	1	1	1	1	1	0	1	1	1	0	1	0
Qp15013	201505	Jiangsu	Xuzhou	pig	ST19	Typhimurium	TST15	1	1	1	1	1	1	1	1	1	1	1	1	1	1	1	1	1	1	0	1	1	1	1	0	1	1	1	0	1	0	1	1	1	1	1	0	1	1	1	0	1	0
Qp15012	201505	Jiangsu	Xuzhou	pig	ST19	Typhimurium	TST15	1	1	1	1	1	1	1	1	1	1	1	1	1	1	1	1	1	1	0	1	1	1	1	0	1	1	1	0	1	0	1	1	1	1	1	0	1	1	1	0	1	0
Qp15011	201505	Jiangsu	Xuzhou	pig	ST19	Typhimurium	TST15	1	1	1	1	1	1	1	1	1	1	1	1	1	1	1	1	1	1	0	1	1	1	1	0	1	1	1	0	1	0	1	1	1	1	1	0	1	1	1	0	1	0
Qp15010	201507	Jiangsu	Tongshan	pig	ST19	Typhimurium	TST15	1	1	1	1	1	1	1	1	1	1	1	1	1	1	1	1	1	1	0	1	1	1	1	0	1	1	1	0	1	0	1	1	1	1	1	0	1	1	1	0	1	0
Qp15009	201502	Jiangsu	Jiangdu	pig	ST19	Typhimurium	TST23	1	1	1	0	0	0	1	1	1	1	0	0	0	0	1	1	1	1	1	1	1	1	1	0	0	0	0	0	0	0	0	0	0	1	1	0	1	1	1	0	1	0
Qp15008	201501	Jiangsu	Jiangdu	pig	ST19	Typhimurium	TST22	1	1	1	0	0	0	1	1	1	1	0	0	0	0	1	1	1	1	1	1	1	1	1	0	1	0	0	0	0	0	0	0	0	1	1	0	1	1	1	0	1	0
Qp15007	201502	Jiangsu	Jiangdu	pig	ST19	Typhimurium	TST22	1	1	1	0	0	0	1	1	1	1	0	0	0	0	1	1	1	1	1	1	1	1	1	0	1	0	0	0	0	0	0	0	0	1	1	0	1	1	1	0	1	0
Qp15006	201502	Jiangsu	Jiangdu	pig	ST34	I 4,[5],12:i:-	TST7	1	1	1	1	1	1	1	1	1	1	1	1	1	1	1	1	1	1	1	1	1	1	1	0	1	1	1	0	1	1	1	1	0	1	1	0	1	1	1	0	1	0
Qp15005	201505	Jiangsu	Jiangdu	pig	ST19	Typhimurium	TST22	1	1	1	0	0	0	1	1	1	1	0	0	0	0	1	1	1	1	1	1	1	1	1	0	1	0	0	0	0	0	0	0	0	1	1	0	1	1	1	0	1	0
Qp15004	201501	Jiangsu	Jiangdu	pig	ST19	Typhimurium	TST22	1	1	1	0	0	0	1	1	1	1	0	0	0	0	1	1	1	1	1	1	1	1	1	0	1	0	0	0	0	0	0	0	0	1	1	0	1	1	1	0	1	0
Qp15003	201504	Jiangsu	Jiangdu	pig	ST19	Typhimurium	TST21	1	1	1	0	0	0	1	1	1	1	0	0	0	0	1	1	1	1	1	1	1	1	1	1	1	0	0	0	0	0	0	0	0	1	1	0	1	1	1	0	1	0
Qp15002	201504	Jiangsu	Jiangdu	pig	ST19	Typhimurium	TST21	1	1	1	0	0	0	1	1	1	1	0	0	0	0	1	1	1	1	1	1	1	1	1	1	1	0	0	0	0	0	0	0	0	1	1	0	1	1	1	0	1	0
Qp14068	2014	Jiangsu	Pingshan	pig	ST34	I 4,[5],12:i:-	TST4	1	1	1	1	1	1	1	1	1	1	1	1	1	1	1	1	1	1	0	1	1	1	1	0	1	1	1	0	1	1	1	1	1	1	1	0	1	1	1	0	1	0
Qp14067	2014	Jiangsu	Pingshan	pig	ST34	I 4,[5],12:i:-	TST5	1	1	1	1	1	1	1	1	1	1	1	1	1	1	1	1	1	1	0	1	1	1	1	0	1	1	1	1	1	1	1	1	1	1	1	0	1	1	1	0	1	0
Qp14066	2014	Jiangsu	Pingshan	pig	ST34	I 4,[5],12:i:-	TST4	1	1	1	1	1	1	1	1	1	1	1	1	1	1	1	1	1	1	0	1	1	1	1	0	1	1	1	0	1	1	1	1	1	1	1	0	1	1	1	0	1	0
Qp14027	2014	Jiangsu	Yangzhou	pig	ST34	I 4,[5],12:i:-	TST4	1	1	1	1	1	1	1	1	1	1	1	1	1	1	1	1	1	1	0	1	1	1	1	0	1	1	1	0	1	1	1	1	1	1	1	0	1	1	1	0	1	0
Qp14025	2014	Jiangsu	Pingshan	pig	ST34	I 4,[5],12:i:-	TST1	1	1	1	1	1	1	1	1	1	1	1	1	1	1	1	1	1	0	0	0	0	0	0	0	0	1	1	0	1	0	0	0	0	1	1	0	1	1	1	0	1	0
Qp14024	2014	Jiangsu	Pingshan	pig	ST34	I 4,[5],12:i:-	TST4	1	1	1	1	1	1	1	1	1	1	1	1	1	1	1	1	1	1	0	1	1	1	1	0	1	1	1	0	1	1	1	1	1	1	1	0	1	1	1	0	1	0
Qp14023	2014	Jiangsu	Pingshan	pig	ST34	Typhimurium	TST4	1	1	1	1	1	1	1	1	1	1	1	1	1	1	1	1	1	1	0	1	1	1	1	0	1	1	1	0	1	1	1	1	1	1	1	0	1	1	1	0	1	0
Qp13071	201305	Jiangsu	Yangzhou	pig	ST34	I 4,[5],12:i:-	TST4	1	1	1	1	1	1	1	1	1	1	1	1	1	1	1	1	1	1	0	1	1	1	1	0	1	1	1	0	1	1	1	1	1	1	1	0	1	1	1	0	1	0
Qp13070	201305	Jiangsu	Yangzhou	pig	ST34	I 4,[5],12:i:-	TST4	1	1	1	1	1	1	1	1	1	1	1	1	1	1	1	1	1	1	0	1	1	1	1	0	1	1	1	0	1	1	1	1	1	1	1	0	1	1	1	0	1	0
Qp13069	201305	Jiangsu	Yangzhou	pig	ST34	I 4,[5],12:i:-	TST4	1	1	1	1	1	1	1	1	1	1	1	1	1	1	1	1	1	1	0	1	1	1	1	0	1	1	1	0	1	1	1	1	1	1	1	0	1	1	1	0	1	0
Qp13038	2013	Jiangsu	Yangzhou	pig	ST34	I 4,[5],12:i:-	TST4	1	1	1	1	1	1	1	1	1	1	1	1	1	1	1	1	1	1	0	1	1	1	1	0	1	1	1	0	1	1	1	1	1	1	1	0	1	1	1	0	1	0
Qp13034	201306	Jiangsu	Weiyang	pig	ST19	Typhimurium	TST15	1	1	1	1	1	1	1	1	1	1	1	1	1	1	1	1	1	1	0	1	1	1	1	0	1	1	1	0	1	0	1	1	1	1	1	0	1	1	1	0	1	0
Qp13030	201305	Jiangsu	Yangzhou	pig	ST34	I 4,[5],12:i:-	TST4	1	1	1	1	1	1	1	1	1	1	1	1	1	1	1	1	1	1	0	1	1	1	1	0	1	1	1	0	1	1	1	1	1	1	1	0	1	1	1	0	1	0
Qp13029	201305	Jiangsu	Yangzhou	pig	ST34	I 4,[5],12:i:-	TST4	1	1	1	1	1	1	1	1	1	1	1	1	1	1	1	1	1	1	0	1	1	1	1	0	1	1	1	0	1	1	1	1	1	1	1	0	1	1	1	0	1	0
Qp13028	201302	Jiangsu	Yangzhou	pig	ST34	Typhimurium	TST13	0	0	0	0	0	0	0	0	0	0	0	0	0	0	1	1	1	1	0	1	1	1	1	0	1	0	0	0	1	1	1	1	1	1	1	0	1	1	1	0	1	0
Qp13026	2013	Jiangsu	Yangzhou	pig	ST34	I 4,[5],12:i:-	TST4	1	1	1	1	1	1	1	1	1	1	1	1	1	1	1	1	1	1	0	1	1	1	1	0	1	1	1	0	1	1	1	1	1	1	1	0	1	1	1	0	1	0
Qp13022	2013	Jiangsu	Pingshan	pig	ST19	Typhimurium	TST17	1	1	1	1	1	1	1	1	1	1	1	1	1	0	0	0	0	0	0	0	0	0	1	0	1	0	0	0	0	0	0	1	0	1	1	0	1	1	1	0	1	0
Qp13021	2013	Jiangsu	Pingshan	pig	ST34	I 4,[5],12:i:-	TST4	1	1	1	1	1	1	1	1	1	1	1	1	1	1	1	1	1	1	0	1	1	1	1	0	1	1	1	0	1	1	1	1	1	1	1	0	1	1	1	0	1	0
Qp13020	2013	Jiangsu	Pingshan	pig	ST34	I 4,[5],12:i:-	TST4	1	1	1	1	1	1	1	1	1	1	1	1	1	1	1	1	1	1	0	1	1	1	1	0	1	1	1	0	1	1	1	1	1	1	1	0	1	1	1	0	1	0
Qp12072	201211	Jiangsu	Weiyang	pig	ST34	I 4,[5],12:i:-	TST4	1	1	1	1	1	1	1	1	1	1	1	1	1	1	1	1	1	1	0	1	1	1	1	0	1	1	1	0	1	1	1	1	1	1	1	0	1	1	1	0	1	0
Qp12033	201211	Jiangsu	Weiyang	pig	ST19	Typhimurium	TST17	1	1	1	1	1	1	1	1	1	1	1	1	1	0	0	0	0	0	0	0	0	0	1	0	1	0	0	0	0	0	0	1	0	1	1	0	1	1	1	0	1	0
Qp12032	201211	Jiangsu	Weiyang	pig	ST34	I 4,[5],12:i:-	TST4	1	1	1	1	1	1	1	1	1	1	1	1	1	1	1	1	1	1	0	1	1	1	1	0	1	1	1	0	1	1	1	1	1	1	1	0	1	1	1	0	1	0
Qp12031	201211	Jiangsu	Weiyang	pig	ST34	I 4,[5],12:i:-	TST4	1	1	1	1	1	1	1	1	1	1	1	1	1	1	1	1	1	1	0	1	1	1	1	0	1	1	1	0	1	1	1	1	1	1	1	0	1	1	1	0	1	0
Qp11077	2011	Hunan	Hunan	pig	ST34	I 4,[5],12:i:-	TST4	1	1	1	1	1	1	1	1	1	1	1	1	1	1	1	1	1	1	0	1	1	1	1	0	1	1	1	0	1	1	1	1	1	1	1	0	1	1	1	0	1	0
Qp11052	2011	Hunan	Hunan	pig	ST34	I 4,[5],12:i:-	TST4	1	1	1	1	1	1	1	1	1	1	1	1	1	1	1	1	1	1	0	1	1	1	1	0	1	1	1	0	1	1	1	1	1	1	1	0	1	1	1	0	1	0
Qp11036	201111	Jiangsu	Taizhou	pig	ST34	I 4,[5],12:i:-	TST5	1	1	1	1	1	1	1	1	1	1	1	1	1	1	1	1	1	1	0	1	1	1	1	0	1	1	1	1	1	1	1	1	1	1	1	0	1	1	1	0	1	0
Qp10076	2010	Liaoning	⁃	pig	ST34	I 4,[5],12:i:-	TST5	1	1	1	1	1	1	1	1	1	1	1	1	1	1	1	1	1	1	0	1	1	1	1	0	1	1	1	1	1	1	1	1	1	1	1	0	1	1	1	0	1	0
Qp10075	2010	Liaoning	⁃	pig	ST34	I 4,[5],12:i:-	TST11	0	0	0	0	0	0	0	0	0	0	0	0	0	0	1	1	1	1	0	1	1	1	1	0	1	0	1	0	1	1	1	1	1	1	1	0	1	1	1	0	1	0
Qp10051	2010	Liaoning	⁃	pig	ST34	I 4,[5],12:i:-	TST4	1	1	1	1	1	1	1	1	1	1	1	1	1	1	1	1	1	1	0	1	1	1	1	0	1	1	1	0	1	1	1	1	1	1	1	0	1	1	1	0	1	0
Qp10050	2010	Liaoning	⁃	pig	ST34	I 4,[5],12:i:-	TST5	1	1	1	1	1	1	1	1	1	1	1	1	1	1	1	1	1	1	0	1	1	1	1	0	1	1	1	1	1	1	1	1	1	1	1	0	1	1	1	0	1	0
Qp10035	201001	Jiangxi	⁃	pig	ST34	I 4,[5],12:i:-	TST4	1	1	1	1	1	1	1	1	1	1	1	1	1	1	1	1	1	1	0	1	1	1	1	0	1	1	1	0	1	1	1	1	1	1	1	0	1	1	1	0	1	0
Qp09037	200909	Jiangsu	Yancheng	pig	ST34	I 4,[5],12:i:-	TST4	1	1	1	1	1	1	1	1	1	1	1	1	1	1	1	1	1	1	0	1	1	1	1	0	1	1	1	0	1	1	1	1	1	1	1	0	1	1	1	0	1	0
Qh17031	201709	Jiangsu	Nantong	human	ST19	Typhimurium	TST17	1	1	1	1	1	1	1	1	1	1	1	1	1	0	0	0	0	0	0	0	0	0	1	0	1	0	0	0	0	0	0	1	0	1	1	0	1	1	1	0	1	0
Qh17030	201709	Jiangsu	Nantong	human	ST34	I 4,[5],12:i:-	TST8	1	1	1	1	1	1	1	1	1	1	1	1	1	1	1	1	1	1	0	1	1	0	0	0	1	1	1	0	1	1	1	1	1	1	1	0	1	1	1	0	1	0
Qh17029	201709	Jiangsu	Nantong	human	ST34	I 4,[5],12:i:-	TST4	1	1	1	1	1	1	1	1	1	1	1	1	1	1	1	1	1	1	0	1	1	1	1	0	1	1	1	0	1	1	1	1	1	1	1	0	1	1	1	0	1	0
Qh17028	201709	Jiangsu	Nantong	human	ST34	I 4,[5],12:i:-	TST5	1	1	1	1	1	1	1	1	1	1	1	1	1	1	1	1	1	1	0	1	1	1	1	0	1	1	1	1	1	1	1	1	1	1	1	0	1	1	1	0	1	0
Qh17027	201707	Jiangsu	Nantong	human	STnew	I 4,[5],12:i:-	TST4	1	1	1	1	1	1	1	1	1	1	1	1	1	1	1	1	1	1	0	1	1	1	1	0	1	1	1	0	1	1	1	1	1	1	1	0	1	1	1	0	1	0
Qh17026	201707	Jiangsu	Nantong	human	ST19	Typhimurium	TST17	1	1	1	1	1	1	1	1	1	1	1	1	1	0	0	0	0	0	0	0	0	0	1	0	1	0	0	0	0	0	0	1	0	1	1	0	1	1	1	0	1	0
Qh17025	201706	Jiangsu	Nantong	human	ST34	I 4,[5],12:i:-	TST4	1	1	1	1	1	1	1	1	1	1	1	1	1	1	1	1	1	1	0	1	1	1	1	0	1	1	1	0	1	1	1	1	1	1	1	0	1	1	1	0	1	0
Qh17024	201704	Jiangsu	Nantong	human	ST34	I 4,[5],12:i:-	TST4	1	1	1	1	1	1	1	1	1	1	1	1	1	1	1	1	1	1	0	1	1	1	1	0	1	1	1	0	1	1	1	1	1	1	1	0	1	1	1	0	1	0
Qh16039	201608	Jiangsu	Yangzhou	human	ST34	I 4,[5],12:i:-	TST4	1	1	1	1	1	1	1	1	1	1	1	1	1	1	1	1	1	1	0	1	1	1	1	0	1	1	1	0	1	1	1	1	1	1	1	0	1	1	1	0	1	0
Qh16038	201608	Jiangsu	Yangzhou	human	ST34	I 4,[5],12:i:-	TST4	1	1	1	1	1	1	1	1	1	1	1	1	1	1	1	1	1	1	0	1	1	1	1	0	1	1	1	0	1	1	1	1	1	1	1	0	1	1	1	0	1	0
Qh16037	201608	Jiangsu	Yangzhou	human	ST34	I 4,[5],12:i:-	TST4	1	1	1	1	1	1	1	1	1	1	1	1	1	1	1	1	1	1	0	1	1	1	1	0	1	1	1	0	1	1	1	1	1	1	1	0	1	1	1	0	1	0
Qh16036	201608	Jiangsu	Yangzhou	human	ST34	I 4,[5],12:i:-	TST2	1	1	1	1	1	1	1	1	1	1	1	1	1	1	1	1	1	1	0	0	0	0	0	0	0	1	1	0	1	0	0	0	1	1	1	0	1	1	1	0	1	0
Qh16023	2016	Jiangsu	Taizhou	human	ST34	I 4,[5],12:i:-	TST4	1	1	1	1	1	1	1	1	1	1	1	1	1	1	1	1	1	1	0	1	1	1	1	0	1	1	1	0	1	1	1	1	1	1	1	0	1	1	1	0	1	0
Qh16017	201608	Jiangsu	Yangzhou	human	ST19	Typhimurium	TST26	1	1	1	0	0	0	1	1	1	1	1	1	0	1	1	1	1	1	0	1	1	1	1	0	1	1	0	0	1	1	0	0	1	1	1	0	1	1	1	0	1	0
Qh16015	201603	Jiangsu	Nantong	human	ST34	I 4,[5],12:i:-	TST4	1	1	1	1	1	1	1	1	1	1	1	1	1	1	1	1	1	1	0	1	1	1	1	0	1	1	1	0	1	1	1	1	1	1	1	0	1	1	1	0	1	0
Qh15013	201512	Jiangsu	Nantong	human	ST19	Typhimurium	TST17	1	1	1	1	1	1	1	1	1	1	1	1	1	0	0	0	0	0	0	0	0	0	1	0	1	0	0	0	0	0	0	1	0	1	1	0	1	1	1	0	1	0
Qh15012	201508	Jiangsu	Nantong	human	ST19	Typhimurium	TST17	1	1	1	1	1	1	1	1	1	1	1	1	1	0	0	0	0	0	0	0	0	0	1	0	1	0	0	0	0	0	0	1	0	1	1	0	1	1	1	0	1	0
Qh15011	201508	Jiangsu	Nantong	human	ST34	I 4,[5],12:i:-	TST8	1	1	1	1	1	1	1	1	1	1	1	1	1	1	1	1	1	1	0	1	1	0	0	0	1	1	1	0	1	1	1	1	1	1	1	0	1	1	1	0	1	0
Qh15010	201508	Jiangsu	Nantong	human	ST34	I 4,[5],12:i:-	TST4	1	1	1	1	1	1	1	1	1	1	1	1	1	1	1	1	1	1	0	1	1	1	1	0	1	1	1	0	1	1	1	1	1	1	1	0	1	1	1	0	1	0
Qh14034	2014	Jiangsu	Yangzhou	human	ST34	I 4,[5],12:i:-	TST4	1	1	1	1	1	1	1	1	1	1	1	1	1	1	1	1	1	1	0	1	1	1	1	0	1	1	1	0	1	1	1	1	1	1	1	0	1	1	1	0	1	0
Qh14033	2014	Jiangsu	Yangzhou	human	ST34	I 4,[5],12:i:-	TST4	1	1	1	1	1	1	1	1	1	1	1	1	1	1	1	1	1	1	0	1	1	1	1	0	1	1	1	0	1	1	1	1	1	1	1	0	1	1	1	0	1	0
Qh14032	2014	Jiangsu	Yangzhou	human	ST34	I 4,[5],12:i:-	TST4	1	1	1	1	1	1	1	1	1	1	1	1	1	1	1	1	1	1	0	1	1	1	1	0	1	1	1	0	1	1	1	1	1	1	1	0	1	1	1	0	1	0
Qh14022	2014	Jiangsu	Taizhou	human	ST19	Typhimurium	TST34	1	1	1	0	0	0	1	1	1	1	1	1	1	0	0	0	0	0	0	0	0	0	1	0	1	0	0	0	0	0	0	0	0	1	1	0	1	1	0	0	0	0
Qh14021	2014	Jiangsu	Taizhou	human	ST34	I 4,[5],12:i:-	TST4	1	1	1	1	1	1	1	1	1	1	1	1	1	1	1	1	1	1	0	1	1	1	1	0	1	1	1	0	1	1	1	1	1	1	1	0	1	1	1	0	1	0
Qh14020	2014	Jiangsu	Taizhou	human	ST19	Typhimurium	TST16	1	1	1	1	1	1	1	1	1	1	1	1	1	1	1	1	0	0	0	0	0	0	1	0	1	1	1	0	1	0	0	1	0	1	1	0	1	1	1	0	1	0
Qh14019	2014	Jiangsu	Taizhou	human	ST34	Typhimurium	TST6	1	1	1	1	1	1	1	1	1	1	1	1	1	1	1	1	1	1	0	1	1	1	1	0	1	1	1	0	1	1	1	1	1	1	1	0	0	1	1	0	1	0
Qh14018	2014	Jiangsu	Taizhou	human	ST19	Typhimurium	TST19	1	1	1	0	0	0	1	1	1	1	1	1	1	0	0	0	0	0	0	0	0	0	1	0	1	0	0	0	0	0	0	0	0	1	1	0	1	1	1	1	1	1
Qh13035	2013	Zhejiang	Zhoushan	human	ST34	I 4,[5],12:i:-	TST4	1	1	1	1	1	1	1	1	1	1	1	1	1	1	1	1	1	1	0	1	1	1	1	0	1	1	1	0	1	1	1	1	1	1	1	0	1	1	1	0	1	0
Qh13016	2013	Zhejiang	Zhoushan	human	ST34	I 4,[5],12:i:-	TST4	1	1	1	1	1	1	1	1	1	1	1	1	1	1	1	1	1	1	0	1	1	1	1	0	1	1	1	0	1	1	1	1	1	1	1	0	1	1	1	0	1	0
Qh13014	201309	Jiangsu	Nantong	human	ST19	Typhimurium	TST9	1	1	1	1	1	1	1	1	1	1	1	1	1	1	1	1	1	0	0	1	1	0	0	0	1	1	1	0	1	0	0	0	0	1	1	0	1	1	1	0	1	0
Qh13009	2013	Jiangsu	Taizhou	human	ST19	Typhimurium	TST17	1	1	1	1	1	1	1	1	1	1	1	1	1	0	0	0	0	0	0	0	0	0	1	0	1	0	0	0	0	0	0	1	0	1	1	0	1	1	1	0	1	0
Qh13008	2013	Jiangsu	Taizhou	human	ST19	Typhimurium	TST32	1	0	0	0	1	1	0	0	0	0	0	0	0	1	1	1	0	0	0	0	0	0	0	0	1	1	1	0	1	0	0	0	0	1	1	0	1	1	1	0	1	0
Qh11007	2011	Jiangsu	Taizhou	human	ST34	I 4,[5],12:i:-	TST4	1	1	1	1	1	1	1	1	1	1	1	1	1	1	1	1	1	1	0	1	1	1	1	0	1	1	1	0	1	1	1	1	1	1	1	0	1	1	1	0	1	0
Qh11006	2011	Jiangsu	Taizhou	human	ST34	Typhimurium	TST14	0	0	0	0	0	0	0	0	1	1	1	1	1	1	1	1	1	1	0	1	1	1	1	0	1	1	1	0	1	1	1	1	1	1	1	0	1	1	1	0	1	0
Qh11005	2011	Jiangsu	Taizhou	human	ST19	Typhimurium	TST29	1	1	1	1	1	1	1	1	1	1	1	1	1	1	1	0	1	0	0	1	1	0	0	0	1	1	1	0	1	0	0	0	0	1	1	0	1	1	1	0	1	0
Qh11004	2011	Jiangsu	Taizhou	human	ST34	I 4,[5],12:i:-	TST4	1	1	1	1	1	1	1	1	1	1	1	1	1	1	1	1	1	1	0	1	1	1	1	0	1	1	1	0	1	1	1	1	1	1	1	0	1	1	1	0	1	0
Qh10003	2010	Jiangsu	Huaian	human	ST19	Typhimurium	TST26	1	1	1	0	0	0	1	1	1	1	1	1	0	1	1	1	1	1	0	1	1	1	1	0	1	1	0	0	1	1	0	0	1	1	1	0	1	1	1	0	1	0
Qh10002	2010	Jiangsu	Taizhou	human	ST19	Typhimurium	TST29	1	1	1	1	1	1	1	1	1	1	1	1	1	1	1	0	1	0	0	1	1	0	0	0	1	1	1	0	1	0	0	0	0	1	1	0	1	1	1	0	1	0
Qh10001	2010	Jiangsu	Taizhou	human	ST34	I 4,[5],12:i:-	TST4	1	1	1	1	1	1	1	1	1	1	1	1	1	1	1	1	1	1	0	1	1	1	1	0	1	1	1	0	1	1	1	1	1	1	1	0	1	1	1	0	1	0
Qg17005	2017	Jiangsu	Yangzhou	goose	ST1557	Typhimurium	TST30	1	1	1	0	1	1	1	1	1	1	1	1	1	1	1	1	1	0	0	1	0	0	0	0	0	1	1	0	1	0	0	0	0	1	1	0	1	1	1	0	1	0
Qg17004	2017	Jiangsu	Yangzhou	goose	ST19	Typhimurium	TST20	1	1	1	1	1	1	1	1	1	1	1	1	0	0	0	0	0	0	0	0	0	0	0	0	1	0	0	0	0	0	0	0	0	1	1	0	1	1	1	0	1	0
Qg17003	201702	Jiangsu	Yangzhou	goose	ST99	Typhimurium	TST33	1	1	1	0	0	0	1	1	1	1	1	1	1	1	0	1	0	0	0	0	1	1	0	0	1	1	1	0	0	1	0	0	0	1	0	0	0	0	0	0	0	0
Qg09002	200908	Jiangsu	Yangzhou	goose	ST1557	Typhimurium	TST30	1	1	1	0	1	1	1	1	1	1	1	1	1	1	1	1	1	0	0	1	0	0	0	0	0	1	1	0	1	0	0	0	0	1	1	0	1	1	1	0	1	0
Qg09001	200905	Jiangsu	Yancheng	goose	ST19	Typhimurium	TST27	1	1	1	1	1	1	1	1	1	1	1	1	1	1	1	0	1	0	0	1	1	0	0	0	1	1	1	0	1	0	0	0	0	1	1	0	1	1	1	0	1	0
Qd09001	200907	Jiangsu	Nantong	duck	ST1557	Typhimurium	TST30	1	1	1	0	1	1	1	1	1	1	1	1	1	1	1	1	1	0	0	1	0	0	0	0	0	1	1	0	1	0	0	0	0	1	1	0	1	1	1	0	1	0
Qca16002	201608	Hubei	Wuhan	cattle	ST19	Typhimurium	TST9	1	1	1	1	1	1	1	1	1	1	1	1	1	1	1	1	1	0	0	1	1	0	0	0	1	1	1	0	1	0	0	0	0	1	1	0	1	1	1	0	1	0
Qca16001	201608	Hubei	Wuhan	cattle	ST19	Typhimurium	TST9	1	1	1	1	1	1	1	1	1	1	1	1	1	1	1	1	1	0	0	1	1	0	0	0	1	1	1	0	1	0	0	0	0	1	1	0	1	1	1	0	1	0
Qc16006	201607	Chongqing	Chongqing	chicken	ST19	Typhimurium	TST17	1	1	1	1	1	1	1	1	1	1	1	1	1	0	0	0	0	0	0	0	0	0	1	0	1	0	0	0	0	0	0	1	0	1	1	0	1	1	1	0	1	0
Qc12008	2012	Heilongjiang	Shuangjiang	chicken	ST19	Typhimurium	TST31	1	1	1	0	0	1	1	1	1	1	1	1	1	1	1	1	1	0	0	1	1	0	0	0	0	1	1	0	1	0	0	0	0	1	0	0	1	0	1	0	1	0
Qc12007	2012	Heilongjiang	Shuangjiang	chicken	ST19	Typhimurium	TST31	1	1	1	0	0	1	1	1	1	1	1	1	1	1	1	1	1	0	0	1	1	0	0	0	0	1	1	0	1	0	0	0	0	1	0	0	1	0	1	0	1	0
Qc11004	201110	Jiangsu	Yangzhou	chicken	ST19	Typhimurium	TST30	1	1	1	0	1	1	1	1	1	1	1	1	1	1	1	1	1	0	0	1	0	0	0	0	0	1	1	0	1	0	0	0	0	1	1	0	1	1	1	0	1	0
Qc11003	201109	Jiangsu	Yangzhou	chicken	ST99	Typhimurium	TST33	1	1	1	0	0	0	1	1	1	1	1	1	1	1	0	1	0	0	0	0	1	1	0	0	1	1	1	0	0	1	0	0	0	1	0	0	0	0	0	0	0	0
Qc11002	201107	Jiangsu	Yangzhou	chicken	ST99	Typhimurium	TST33	1	1	1	0	0	0	1	1	1	1	1	1	1	1	0	1	0	0	0	0	1	1	0	0	1	1	1	0	0	1	0	0	0	1	0	0	0	0	0	0	0	0
Qc11001	201105	Jiangsu	Yangzhou	chicken	ST99	Typhimurium	TST33	1	1	1	0	0	0	1	1	1	1	1	1	1	1	0	1	0	0	0	0	1	1	0	0	1	1	1	0	0	1	0	0	0	1	0	0	0	0	0	0	0	0
Qc10005	2010	Liaoning	⁃	chicken	ST34	I 4,[5],12:i:-	TST4	1	1	1	1	1	1	1	1	1	1	1	1	1	1	1	1	1	1	0	1	1	1	1	0	1	1	1	0	1	1	1	1	1	1	1	0	1	1	1	0	1	0
a The MLST assay was performed by PCR and sequencing of seven housekeeping genes (aroC, dnaN, hemD, hisD, purE, sucA, and thrA) as described previously[1].
Reference: [1] Achtman M, Wain J, Weill FX, Nair S, et al. Multilocus sequence typing as a replacement for serotyping in Salmonella enterica. PLoS Pathog. 2012; 8: e1002776.
[truncated: 36 more columns]
